# Supplementary material for: The Mechanisms Underlying Salt Resistance Mediated by Exogenous Application of 24-Epibrassinolide in Peanut
Source: Int J Mol Sci. 2022 Jun 7;23(12):6376. doi: 10.3390/ijms23126376 (PMC9224412; doi:10.3390/ijms23126376)
Supplement: Supplementary file 1 [file ijms-23-06376-s001.zip]

Archive with 1 entries (1 files):
- ijms-1703179-supplementary.pdf
